# Supplementary material for: Cell-free biosynthesis and engineering of ribosomally synthesized lanthipeptides
Source: Nat Commun. 2024 May 21;15:4336. doi: 10.1038/s41467-024-48726-y (PMC11109155; doi:10.1038/s41467-024-48726-y)
Supplement: Supplementary file 4 — Source Data [file 41467_2024_48726_MOESM4_ESM.xlsx]

## Sheet: Figure 2b
Figure 2b

## Sheet: Figure 2f
Figure 2f

## Sheet: Figure 3d
Figure 3d
Single-site mutation								Two-site mutation
	Samples	Repeat_1	Repeat_2	Average	SD				Samples	Repeat_1	Repeat_2	Average	SD
	Kan	0.028	0.027	0.0275	0.000707107				Kan	0.008	0.009	0.0085	0.0005
	SalB_Q6H	0.059	0.081	0.07	0.0155563				SalB_L20M-Q6H	0.054	0.043	0.0485	0.0055
	SalB_Q6Y	0.151	0.171	0.161	0.0141421				SalB_L20I-Q6H	0.06	0.048	0.054	0.006
	SalB_L20I	0.174	0.148	0.161	0.0183848				SalB_L20M-Q6K	0.066	0.054	0.06	0.006
	SalB_Q6W	0.144	0.2	0.172	0.039598				SalB_L20I-Q6N	0.08	0.082	0.081	0.001
	SalB_L20M	0.182	0.185	0.1835	0.00212132				SalB_L20I-Q6M	0.08	0.092	0.086	0.006
	SalB_Q6F	0.181	0.198	0.1895	0.0120208				SalB_L20I-Q6A	0.096	0.084	0.09	0.006
	SalB_L20N	0.218	0.197	0.2075	0.0148492				SalB_L20I-Q6K	0.099	0.089	0.094	0.005
	SalB_Q6V	0.197	0.222	0.2095	0.0176777				SalB_L20M-Q6N	0.105	0.118	0.1115	0.0065
	SalB_Q6N	0.201	0.229	0.215	0.019799				SalB_L20M-Q6A	0.128	0.125	0.1265	0.0015
	SalB_Q6K	0.194	0.24	0.217	0.0325269				SalB_L20F-Q6H	0.122	0.136	0.129	0.007
	SalB_Q6M	0.213	0.246	0.2295	0.0233345				SalB_L20F-Q6K	0.187	0.117	0.152	0.035
	SalB_Q6T	0.229	0.235	0.232	0.00424264				SalB_L20F-Q6N	0.156	0.19	0.173	0.017
	SalB_Q6S	0.226	0.246	0.236	0.0141421				SalB	0.186	0.161	0.1735	0.0125
	SalB_Q6I	0.235	0.255	0.245	0.0141421				SalB_L20M-Q6M	0.177	0.176	0.1765	0.0005
	SalB_L20V	0.254	0.238	0.246	0.0113137				SalB_L20F-Q6M	0.203	0.154	0.1785	0.0245
	SalB_Q6C	0.249	0.253	0.251	0.00282843				SalB_L20F-Q6A	0.177	0.191	0.184	0.007
	SalB_L20W	0.252	0.281	0.2665	0.0205061				NC	0.548	0.557	0.5525	0.0045
	SalB_L20Y	0.26	0.292	0.276	0.0226274
	SalB_L20E	0.273	0.279	0.276	0.00424264
	SalB	0.285	0.276	0.2805	0.00636396
	SalB_L20Q	0.268	0.296	0.282	0.019799
	SalB_Q6A	0.26	0.308	0.284	0.0339411
	SalB_L20F	0.283	0.286	0.2845	0.00212132
	SalB_Q6L	0.29	0.289	0.2895	0.000707107
	SalB_L20S	0.296	0.318	0.307	0.0155563
	SalB_L20R	0.296	0.325	0.3105	0.0205061
	SalB_L20C	0.349	0.273	0.311	0.0537401
	SalB_L20H	0.299	0.334	0.3165	0.0247487
	SalB_L20K	0.31	0.323	0.3165	0.00919239
	SalB_Q6E	0.326	0.332	0.329	0.00424264
	SalB_L20A	0.335	0.34	0.3375	0.00353553
	SalB_Q6G	0.356	0.378	0.367	0.0155563
	NC	0.618	0.667	0.6425	0.0346482

## Sheet: Figure 4b
Figure 4b
	NC				Kan (25 μg/mL)				Salivaricin B				Lacticin 481				Nukacin ISK-1				Lan 5				Lan 7				Lan 10
Time (h)	Repeat_1	Repeat_2	Average	SD	Repeat_1	Repeat_2	Average	SD	Repeat_1	Repeat_2	Average	SD	Repeat_1	Repeat_2	Average	SD	Repeat_1	Repeat_2	Average	SD	Repeat_1	Repeat_2	Average	SD	Repeat_1	Repeat_2	Average	SD	Repeat_1	Repeat_2	Average	SD
0	0	0	0	0	0	0	0	0	0	0	0	0	0	0	0	0	0	0	0	0	0	0	0	0	0	0	0	0	0	0	0	0
2	0.018	0.02	0.019	0.00141421	0.007	0.007	0.007	0	0.015	0.013	0.014	0.00141421	0.01	0.011	0.0105	0.000707107	0.007	0.009	0.008	0.00141421	0.014	0.011	0.0125	0.00212132	0.009	0.009	0.009	0	0.006	0.01	0.008	0.00282843
4	0.045	0.046	0.0455	0.000707107	0.006	0.003	0.0045	0.00212132	0.028	0.025	0.0265	0.00212132	0.019	0.016	0.0175	0.00212132	0.017	0.016	0.0165	0.000707107	0.026	0.013	0.0195	0.00919239	0.016	0.016	0.016	0	0.012	0.007	0.0095	0.00353553
6	0.105	0.148	0.1265	0.0304056	0.0065	0.004	0.00525	0.00176777	0.062	0.045	0.0535	0.0120208	0.03	0.022	0.026	0.00565685	0.044	0.04	0.042	0.00282843	0.033	0.03	0.0315	0.00212132	0.04	0.052	0.046	0.00848528	0.024	0.02	0.022	0.00282843
8	0.187	0.262	0.2245	0.053033	0.007	0.004	0.0055	0.00212132	0.064	0.096	0.08	0.0226274	0.041	0.045	0.043	0.00282843	0.055	0.044	0.0495	0.00777817	0.047	0.06	0.0535	0.00919239	0.04	0.053	0.0465	0.00919239	0.026	0.015	0.0205	0.00777817
10	0.282	0.254	0.268	0.019799	0.0068	0.0068	0.0068	0	0.075	0.081	0.078	0.00424264	0.06	0.05	0.055	0.00707107	0.097	0.131	0.114	0.0240416	0.078	0.103	0.0905	0.0176777	0.053	0.05	0.0515	0.00212132	0.047	0.025	0.036	0.0155563
12	0.456	0.417	0.4365	0.0275772	0.007	0.0065	0.00675	0.000353553	0.109	0.111	0.11	0.00141421	0.086	0.077	0.0815	0.00636396	0.127	0.117	0.122	0.00707107	0.107	0.145	0.126	0.0268701	0.087	0.075	0.081	0.00848528	0.041	0.031	0.036	0.00707107

## Sheet: Supplementary Figure 1a
Supplementary Figure 1a

## Sheet: Supplementary Figure 1b
Supplementary Figure 1b

## Sheet: Supplementary Figure 1c
Supplementary Figure 1c

## Sheet: Supplementary Figure 8
Supplementary Figure 8

## Sheet: Supplementary Figure 12
Supplementary Figure 12
	ΔOD600
Time (h)	NC(LB)	SalB_Q6H	SalB_L20I	SalB_L20M	SalB_L20I-Q6H	SalB_L20M-Q6H	SalB_L20M-Q6K	Salivaricin B	Salivaricin B-1	Kana (25 μg/mL)
0	0	0	0	0	0	0	0	0	0	0
2	0.051	0.001	0.018	0.002	-0.002	0.023	0.019	0.068	0.027	0.003
4	0.246	-0.012	0.104	-0.008	-0.003	0.049	0.054	0.11	0.065	0.007
6	0.482	0.005	0.145	-0.011	-0.003	0.057	0.056	0.18	0.07	0.012
8	0.605	0.01	0.153	-0.02	0.002	0.055	0.059	0.216	0.021	0
10	0.735	-0.016	0.159	0.029	0.005	0.064	0.154	0.223	0.031	0.002
12	1.002	-0.021	0.384	0.052	0.008	0.11	0.462	0.234	0.046	0.004

## Sheet: Supplementary Figure 13
Supplementary Figure 13
Mutantion site	Relative intensity			Mutantion site	Relative intensity
	Cleavage site m-1/G1	Cleavage site G-2/m-1			Cleavage site A-1/G	Cleavage site m-2/A-1
A-1C	0.17	0.36		G-2A	0.67	0.91
A-1D	0	0		G-2C	2	0.71
A-1E	0	0.11		G-2E	1	1.09
A-1F	0	0		G-2H	1.67	0.58
A-1G	0	0.15		G-2K	0	0
A-1H	3.33	0.25		G-2V	0	0
A-1I	0	1.05		G-2W	0.67	0.5
A-1K	0.33	0.15		WT	1	1
A-1L	0.33	1.31
A-1M	1	1.11
A-1N	0.5	0.36
A-1P	0	0
A-1Q	0	0
A-1R	0.5	0.15
A-1S	0.17	0
A-1T	0	0
A-1V	0.17	0.15
A-1W	0	0
A-1Y	1.67	0.73
WT	1	1

[truncated: 2 more sheets: Supplementary Figure 16, Supplementary Table 6]
